# Supplementary material for: Asymmetric α-C(sp3)−H allylic alkylation of primary alkylamines by synergistic Ir/ketone catalysis
Source: Nat Commun. 2024 Jan 31;15:939. doi: 10.1038/s41467-024-45131-3 (PMC10830461; doi:10.1038/s41467-024-45131-3)
Supplement: Supplementary file 4 — Supplementary Data 1 [file 41467_2024_45131_MOESM4_ESM.txt]

25              
Species 39, C13NH11
C       -3.020182000     -1.455047000      0.090049000
C       -3.463026000     -0.132826000     -0.046558000
C       -2.542642000      0.915608000     -0.183721000
C       -1.184277000      0.619190000     -0.180160000
C       -0.735369000     -0.707602000     -0.028026000
C       -1.653221000     -1.753199000      0.102071000
H       -3.746234000     -2.257754000      0.192836000
H       -4.528914000      0.080858000     -0.045773000
H       -2.880065000      1.944119000     -0.281728000
H       -1.318287000     -2.781493000      0.215965000
C       -0.005691000      1.570855000     -0.330858000
H       -0.003881000      1.985887000     -1.350305000
C        1.185267000      0.621350000     -0.178315000
C        2.545371000      0.910710000     -0.192175000
C        3.467102000     -0.136116000     -0.046880000
C        3.022856000     -1.455890000      0.101502000
C        1.655072000     -1.751688000      0.113551000
C        0.737743000     -0.706868000     -0.023239000
H        2.898684000      1.933518000     -0.312466000
H        4.533035000      0.077123000     -0.052825000
H        3.747902000     -2.258684000      0.209710000
H        1.319179000     -2.779424000      0.229951000
N       -0.100813000      2.721507000      0.577386000
H       -0.043357000      2.409190000      1.546286000
H        0.673617000      3.365256000      0.423195000
24
Species 39-, C13NH10
C        3.020025000     -1.486135000      0.000053000
C        3.451127000     -0.136264000      0.000012000
C        2.536931000      0.912910000     -0.000122000
C        1.144662000      0.638997000     -0.000116000
C        0.707022000     -0.749098000     -0.000027000
C        1.653118000     -1.781936000      0.000031000
H        3.754300000     -2.290389000      0.000124000
H        4.519542000      0.082181000      0.000060000
H        2.892443000      1.944397000     -0.000246000
H        1.326093000     -2.822772000      0.000069000
C        0.004757000      1.482077000     -0.000079000
C       -1.148217000      0.656975000     -0.000116000
C       -2.534957000      0.954857000     -0.000117000
C       -3.463353000     -0.079540000      0.000013000
C       -3.055495000     -1.438583000      0.000049000
C       -1.695570000     -1.756377000      0.000049000
C       -0.733518000     -0.735984000     -0.000006000
H       -2.860184000      1.993909000     -0.000168000
H       -4.528408000      0.155422000      0.000073000
H       -3.803359000     -2.230365000      0.000082000
H       -1.383858000     -2.801928000      0.000081000
N       -0.021466000      2.923631000      0.000246000
H        0.457436000      3.306170000      0.816976000
H        0.457063000      3.306561000     -0.816516000
16
Species 1c, C4NH11
C        2.541952000     -0.307700000     -0.014966000
C        1.255335000      0.525112000      0.037453000
H        3.433387000      0.328907000      0.038797000
H        2.588586000     -1.017892000      0.820717000
H        2.601014000     -0.887044000     -0.945202000
C       -0.017329000     -0.328989000     -0.035930000
H        1.244252000      1.121070000      0.961831000
H        1.255121000      1.247287000     -0.792083000
C       -1.305661000      0.495379000      0.019170000
H       -0.021785000     -0.922035000     -0.960460000
H       -0.016286000     -1.051555000      0.795735000
H       -1.301583000      1.112865000      0.936248000
H       -1.328266000      1.190741000     -0.830043000
N       -2.486451000     -0.372825000     -0.093985000
H       -2.552756000     -0.993763000      0.711496000
H       -3.342310000      0.178373000     -0.113500000
15
Species 1c-, C4NH10
C       -2.495965000     -0.330289000      0.043682000
C       -1.225990000      0.528458000     -0.063679000
H       -3.411812000      0.279566000     -0.010205000
H       -2.541124000     -1.068152000     -0.770902000
H       -2.523503000     -0.890220000      0.988832000
C        0.088949000     -0.265415000     -0.036957000
H       -1.252362000      1.117975000     -0.990538000
H       -1.216438000      1.261336000      0.759184000
C        1.340972000      0.595198000     -0.097539000
H        0.061088000     -0.935545000      0.883211000
H        0.075575000     -0.978681000     -0.880503000
H        1.320451000      1.282121000      0.772389000
N        2.570859000     -0.222727000      0.044718000
H        2.444190000     -1.021169000      0.708379000
H        2.800131000     -0.655859000     -0.845916000
33
Species 18c, C15N3H15
C       -3.683039000     -2.381148000      0.000648000
C       -2.480238000     -3.099912000     -0.000096000
C       -1.241830000     -1.201997000     -0.000378000
C       -2.392165000     -0.380267000      0.000357000
C       -3.647034000     -0.983191000      0.000885000
H       -4.630029000     -2.913406000      0.001037000
H       -2.495579000     -4.188075000     -0.000290000
H       -4.565052000     -0.400179000      0.001465000
C       -0.015177000     -0.340388000     -0.000776000
C       -0.543482000      1.063585000     -0.000319000
C       -0.512692000      3.337105000     -0.000231000
C       -1.909735000      3.407802000      0.000472000
C       -2.659853000      2.226130000      0.000757000
C       -1.959822000      1.023832000      0.000356000
H        0.082530000      4.247748000     -0.000493000
H       -2.400397000      4.376972000      0.000755000
H       -3.746796000      2.256165000      0.001251000
N        1.169148000     -0.813102000     -0.001407000
N        0.179197000      2.183782000     -0.000666000
N       -1.263566000     -2.531802000     -0.000605000
C        2.341594000      0.055003000     -0.001616000
C        3.623761000     -0.779928000      0.000198000
H        2.313979000      0.722763000      0.871785000
H        2.314982000      0.720063000     -0.877151000
C        4.894577000      0.078744000      0.000182000
H        3.616176000     -1.438792000      0.879631000
H        3.617395000     -1.440679000     -0.877824000
C        6.181761000     -0.754875000      0.001735000
H        4.889626000      0.739916000     -0.879201000
H        4.888559000      0.741543000      0.878329000
H        7.073238000     -0.115878000      0.001738000
H        6.233520000     -1.400865000      0.887552000
H        6.234643000     -1.402420000     -0.882878000
32
Species 18c-, C15N3H14
C        3.465265000     -2.549236000     -0.168235000
C        2.208537000     -3.170949000     -0.015877000
C        1.084056000     -1.179842000      0.074581000
C        2.324761000     -0.446669000     -0.077670000
C        3.518163000     -1.151052000     -0.199352000
H        4.365564000     -3.153336000     -0.258810000
H        2.156819000     -4.262369000      0.009513000
H        4.470063000     -0.631969000     -0.316084000
C       -0.011701000     -0.259604000      0.180834000
C        0.551773000      1.055313000      0.094215000
C        0.672569000      3.347785000      0.040272000
C        2.070786000      3.349953000     -0.116106000
C        2.742026000      2.120019000     -0.169387000
C        1.992638000      0.955226000     -0.065299000
H        0.139050000      4.300156000      0.083008000
H        2.609051000      4.292182000     -0.193031000
H        3.825257000      2.083904000     -0.289320000
N       -1.318073000     -0.679735000      0.336074000
N       -0.089054000      2.255563000      0.144810000
N        1.042625000     -2.536882000      0.103563000
C       -2.322147000      0.120845000      0.440925000
C       -3.718311000     -0.427377000      0.595907000
H       -2.209634000      1.211041000      0.411654000
C       -4.635044000     -0.114022000     -0.604077000
H       -3.648619000     -1.513920000      0.738134000
H       -4.187336000     -0.005301000      1.503341000
C       -6.073897000     -0.611760000     -0.413115000
H       -4.643401000      0.971794000     -0.780733000
H       -4.201431000     -0.568131000     -1.505631000
H       -6.704119000     -0.377085000     -1.281941000
H       -6.098570000     -1.700103000     -0.267112000
H       -6.538034000     -0.151255000      0.470195000
33
Species 18c', C15N3H15
C       -2.100005000     -3.348765000      0.290903000
C       -0.786743000     -3.418544000     -0.186793000
C       -0.637775000     -1.161616000     -0.354168000
C       -1.955851000     -0.974965000      0.116501000
C       -2.709495000     -2.099844000      0.446760000
H       -2.634750000     -4.262557000      0.534339000
H       -0.301262000     -4.383598000     -0.316630000
H       -3.730473000     -2.019072000      0.812393000
C        0.023370000      0.176103000     -0.669574000
C       -1.096883000      1.151194000     -0.322006000
C       -2.094956000      3.175081000     -0.096393000
C       -3.279322000      2.596793000      0.373531000
C       -3.365177000      1.206181000      0.493405000
C       -2.241196000      0.463145000      0.136772000
H       -2.015365000      4.255396000     -0.198522000
H       -4.120867000      3.230662000      0.638547000
H       -4.275847000      0.732259000      0.852190000
N        1.205704000      0.400176000      0.148896000
N       -1.004793000      2.469012000     -0.447501000
N       -0.050291000     -2.340865000     -0.513263000
C        2.300268000      0.649895000     -0.449045000
C        3.585713000      0.888856000      0.288533000
H        2.354096000      0.688754000     -1.551100000
C        4.670131000     -0.147309000     -0.068500000
H        3.954716000      1.893653000      0.028947000
H        3.381198000      0.879198000      1.365066000
C        6.004995000      0.133374000      0.630825000
H        4.310009000     -1.148057000      0.203814000
H        4.821764000     -0.158202000     -1.157422000
H        6.757236000     -0.618868000      0.365146000
H        6.401706000      1.117321000      0.349210000
H        5.891003000      0.120778000      1.722122000
H        0.250044000      0.236603000     -1.749524000
32
Species 18c'-, C15N3H14
C        3.465695000      2.548803000     -0.168163000
C        2.209081000      3.170727000     -0.015920000
C        1.084211000      1.179831000      0.074420000
C        2.324815000      0.446446000     -0.077689000
C        3.518350000      1.150593000     -0.199259000
H        4.366122000      3.152726000     -0.258638000
H        2.157522000      4.262152000      0.009422000
H        4.470175000      0.631349000     -0.315858000
C       -0.011689000      0.259772000      0.180679000
C        0.551553000     -1.055233000      0.094173000
C        0.672013000     -3.347733000      0.040271000
C        2.070219000     -3.350127000     -0.116112000
C        2.741659000     -2.120287000     -0.169328000
C        1.992453000     -0.955399000     -0.065238000
H        0.138324000     -4.300009000      0.083007000
H        2.608349000     -4.292421000     -0.193148000
H        3.824896000     -2.084350000     -0.289262000
N       -1.318043000      0.680145000      0.335902000
N       -0.089456000     -2.255398000      0.144792000
N        1.043023000      2.536864000      0.103401000
C       -2.322066000     -0.120446000      0.441326000
C       -3.718265000      0.427771000      0.596002000
H       -2.209493000     -1.210631000      0.412443000
C       -4.634885000      0.114152000     -0.603982000
H       -4.187333000      0.005840000      1.503481000
H       -3.648626000      1.514345000      0.738027000
C       -6.073779000      0.611884000     -0.413274000
H       -4.201223000      0.568082000     -1.505603000
H       -4.643201000     -0.971702000     -0.780429000
H       -6.703872000      0.377082000     -1.282158000
H       -6.538022000      0.151491000      0.470036000
H       -6.098481000      1.700245000     -0.267420000
